# Supplementary material for: Antioxidants as Therapeutic Tools in the Management of COPD: A Systematic Review with Meta-Analysis
Source: Antioxidants (Basel). 2026 Apr 2;15(4):446. doi: 10.3390/antiox15040446 (PMC13113252; doi:10.3390/antiox15040446)
Supplement: Supplementary file 1 [file antioxidants-15-00446-s001.zip]

Archive with 7 entries (7 files):
- PRISMA 2020 Checklist.pdf
- Supplementary Table S1.pdf
- Supplementary Table S2.pdf
- Supplementary Table S3.pdf
- Supplementary Table S4.pdf
- Supplementary Table S5.pdf
- Supplementary Table S6.pdf
